# Supplementary material for: Maternal Seafood Consumption during Pregnancy and Cardiovascular Health of Children at 11 Years of Age
Source: Nutrients. 2024 Mar 27;16(7):974. doi: 10.3390/nu16070974 (PMC11013339; doi:10.3390/nu16070974)
Supplement: Supplementary file 1 [file nutrients-16-00974-s001.zip]

Archive with 1 entries (1 files):
- nutrients-2892646-supplementary.pdf
